# Supplementary material for: A study on the influencing factors and related paths of farmer’s participation in food safety governance—based on DEMATEL-ISM-MICMAC model
Source: Sci Rep. 2023 Jul 14;13:11372. doi: 10.1038/s41598-023-38585-w (PMC10349123; doi:10.1038/s41598-023-38585-w)
Supplement: Supplementary file 1 — Supplementary Information. [file 41598_2023_38585_MOESM1_ESM.xlsx]

## Sheet: Sheet1
Serial number	1. In the process of farmers' participation in food safety governance, the degree of influence of education on the following factors - village cadre status	1.Household income	1.Family structure	1.Family eating habits	1.Self-supply of food	1.Victim experience	1.Political trust	1.Risk perception	1.Media attention	1.Government supervision	1.Promotion of village committee	1.Perception of participation effectiveness	1.Participation cost perception	1.Government response	1.Participation atmosphere	1.Rural informatization degree	1.Publicity of government information	1.Participation channels	1.Incentive mechanism	2. In the process of farmers' participation in food safety governance, the influence of village cadre status on the following factors - education level	Household income	2.Family structure	2.Family eating habits	2.Self-supply of food	2.Victim experience	2.Political trust	2.Risk perception	2.Media attention	2.Government supervision	2.Promotion of village committee	2.Perception of participation effectiveness	2.Participation cost perception	2.Government response	2.Participation atmosphere	2.Rural informatization degree	2.Publicity of government information	2.Participation channels	2.Incentive mechanism	3. In the process of farmers' participation in food safety governance, the impact of family income on the following factors - education level	3.Village cadre status	3.Family structure	3.Family eating habits	3.Self-supply of food	3.Victim experience	3.Political trust	3.Risk perception	3.Media attention	3.Government supervision	3.Promotion of village committee
1	4	4	2	3	4	5	5	5	1	1	1	4	3	2	4	1	1	1	1	2	4	3	3	2	3	5	5	1	1	5	5	4	1	4	1	1	3	1	4	4	3	4	3	4	2	4	1	1	2
2	3	5	4	5	4	2	2	4	4	2	3	3	2	3	3	4	3	3	3	3	4	3	4	4	2	3	4	3	3	3	3	3	2	2	3	3	3	2	3	4	3	3	3	4	3	4	4	4	3
3	5	5	5	4	2	3	5	5	4	4	4	4	5	4	3	4	5	4	5	3	4	4	3	3	4	3	4	4	3	4	4	3	4	3	4	3	4	3	3	4	3	3	3	4	3	3	4	3	4
4	5	4	4	4	4	5	5	4	4	5	4	4	4	4	4	5	4	4	3	4	4	3	4	4	5	4	4	4	5	5	5	5	5	5	4	5	5	4	4	3	3	4	4	2	3	3	3	3	3
5	3	5	1	4	2	1	4	4	4	4	4	4	4	4	4	2	2	3	2	1	4	1	1	1	1	4	4	4	4	4	4	4	4	4	4	4	4	4	5	3	4	4	4	1	2	3	1	1	1
6	4	3	3	4	3	4	4	4	5	4	4	3	3	4	4	4	5	5	4	4	3	4	4	4	5	4	4	4	4	5	4	4	5	5	4	5	4	5	5	5	5	5	5	4	4	5	5	3	4
7	4	4	4	5	4	5	4	5	4	4	4	4	5	4	5	3	4	5	5	3	4	3	4	4	4	5	4	5	5	5	4	5	5	5	3	4	4	4	4	4	4	5	4	4	3	5	4	4	3
8	5	4	1	3	3	3	4	4	4	4	1	4	4	4	4	4	1	4	4	1	4	1	2	3	2	4	3	4	4	4	4	4	4	4	2	4	4	4	2	3	1	4	4	2	2	2	2	2	2
9	1	4	3	5	5	5	5	5	5	5	3	4	4	4	5	5	5	4	2	3	4	4	4	4	4	5	5	5	4	5	5	5	5	4	3	5	4	4	5	5	5	5	5	2	4	5	5	5	2
10	1	4	1	2	2	4	3	4	3	1	1	4	4	1	3	3	1	2	2	1	3	1	1	1	3	4	4	3	4	4	4	4	4	4	4	4	4	4	1	1	1	4	3	2	2	3	2	1	1
11	5	4	3	4	5	5	5	5	5	5	5	5	5	5	5	5	5	5	5	5	4	4	4	5	5	5	5	5	5	5	5	5	5	5	5	5	5	5	4	3	2	5	5	2	5	5	5	2	2
12	4	4	3	4	5	5	4	5	4	4	3	4	3	4	4	4	5	4	4	4	5	3	4	4	3	4	3	4	4	3	4	4	3	5	3	5	4	4	4	3	4	4	4	5	4	3	3	4	3
13	4	4	3	4	3	3	4	4	4	4	3	4	4	4	4	2	4	4	3	3	4	4	4	4	3	4	4	4	4	4	4	4	4	4	3	4	4	4	4	4	3	4	4	3	4	4	4	4	4
14	3	3	2	4	2	4	4	4	3	1	3	4	3	1	4	3	1	2	2	3	4	2	3	3	3	4	4	4	1	5	3	3	1	4	3	1	3	3	3	3	2	3	3	1	4	4	4	1	4
15	3	3	3	3	4	4	4	4	4	4	4	4	4	4	4	4	4	4	4	4	4	4	4	4	4	4	4	4	4	4	4	3	4	4	4	4	4	4	3	3	3	3	5	4	4	5	3	3	3
16	5	3	3	5	4	5	4	5	4	4	5	4	4	5	5	5	5	4	5	5	4	2	4	4	5	5	5	4	5	5	4	4	5	5	4	4	5	5	4	3	5	4	5	4	5	4	5	5	5
17	2	4	3	4	4	2	4	5	4	5	4	4	4	4	4	4	4	4	3	4	4	3	4	3	2	5	4	5	5	5	4	4	5	4	4	5	5	3	5	2	3	5	5	1	3	4	2	3	3
18	3	4	4	4	4	4	4	5	3	3	3	4	5	3	3	3	4	3	5	4	4	4	4	4	3	4	5	3	4	4	3	5	3	4	4	4	4	4	5	5	5	5	4	3	3	5	3	3	3
19	4	3	3	4	3	4	4	4	3	4	4	4	3	3	3	4	3	3	3	4	3	3	3	4	3	3	3	4	4	4	4	3	4	3	4	4	4	4	3	3	3	4	4	3	3	3	3	3	3
20	3	4	3	3	1	4	1	4	1	1	1	4	4	1	4	4	1	1	1	1	3	1	1	1	3	5	4	1	1	5	1	1	1	4	1	1	1	1	4	3	1	5	4	1	1	1	1	1	1
[truncated: 332 more columns]
